# Supplementary material for: Noninvasive oxygenation and ventilation strategies for viral acute respiratory failure: a comprehensive systematic review and meta-analysis
Source: Syst Rev. 2025 Feb 4;14:33. doi: 10.1186/s13643-025-02775-6 (PMC11792210; doi:10.1186/s13643-025-02775-6)
Supplement: Supplementary file 1 — Additional file 1: Table S1 can be found at Study Summary COVID-19 ventilation. [file 13643_2025_2775_MOESM1_ESM.xlsx]

## Sheet: Hoja1
Bibliography	Design	Country	Virus	Intervention	Total Patients	Patients in Comparator	Mortality in comparator	Survive in comparator	Patients in intervention	Mortality intervention	Survive in intervention	Patients subsequent intubation on intervention	Mortality subsequent intubation on intervention	Survive in subsequent intubation on intervention	OR/RR/HR reported for intervention	Report PA/FI	PA/FI mean or median at arrival in general	PA/FI mean or median at arrival in comparator	PA/FI mean or median at arrival in intervention	Report ARDS clasification	ARDS clasification frequency in general	ARDS clasification frequency in comparator	ARDS clasification frequency in intervention	Report Age	Age mean or median in general	Age mean or median in comparator	Age mean or median in intervention	Report SOFA score	SOFA mean or median at admission in general	SOFA mean or median at admission in comparator	SOFA mean or median at admission in intervention	Report ROX index	ROX mean or median in general	ROX mean or median in comparator	ROX mean or median in intervention	Report smoking habits	smoking habits frequency in general	smoking habits frequency in comparator	smoking habits frequency in intervention	Report Antiviral treatment	Antiviral treatment frequency in general	Antiviral treatment frequency in comparator	Antiviral treatment frequency in intervention	Report Anti-inflamatory interventio	Anti-inflamatory / inmunosupression treatment frequency in general	Anti-inflamatory / inmunosupression treatment frequency in comparator	Anti-inflamatory / inmunuspression treatment frequency in intervention	Report Hipertension	Hipertension frequency in general
Alraddadi 2019	Retrospective cohort	Saudi Arabian	MERS	Non Invasive Mechanical Ventilation	302	197	150	47	105	70	35	97	70	27	OR = 0,61	✓	No data	106 (68, 166)	110 (62, 160) Failure = 103 (62, 160) Success = 116 (77, 180)	✕	No data	No data	No data	✓	No data	58 (45, 69)	60 (50, 73) Failure = 61.0 (52.0, 73.5) Success = 45.0 (35.5, 55.0)	✓	No data	7 [4, 9]	9 [7, 12] Failure = 7 (4, 9) Success = 3 (2, 4)	✕	No data	No data	No data	✕	No data	No data	No data	✕	No data	No data	No data	✕	No data	No data	No data	✕	No data
Asghar 2020	Prospective cohort	Pakistan	SARS-CoV2	Non Invasive Ventilation (BiPAP or CPAP)	109	50	41	9	59	29	30	No data	No data	No data	No data	✕	No data	No data	No data	✕	No data	No data	No data	✕	No data	No data	No data	✕	No data	No data	No data	✕	No data	No data	No data	✕	No data	No data	No data	✕	No data	No data	No data	✕	No data	No data	No data	✕	No data
Baqi 2021 (A)	Retrospective cohort	Pakistan	SARS-CoV2	Non Invasive Mechanical Ventilation	252	57	53	4	100	72	28	No data	No data	No data	No data	✕	No data	No data	No data	✕	No data	No data	No data	✓	60 (50-65) *	No data	No data	✕	No data	No data	No data	✕	No data	No data	No data	✕	No data	No data	No data	✕	No data	No data	No data	✕	No data	No data	No data	✓	128 (50.8 %)
Baqi 2021 (B)	Retrospective cohort	Pakistan	SARS-CoV2	High Flow Nasal Canula	252	57	53	4	21	10	11	No data	No data	No data	No data	✕	No data	No data	No data	✕	No data	No data	No data	✓	60 (50-65) *	No data	No data	✕	No data	No data	No data	✕	No data	No data	No data	✕	No data	No data	No data	✕	No data	No data	No data	✕	No data	No data	No data	✓	128 (50.8 %)
Berenguer 2020	Retrospective cohort	Spain	SARS-CoV2	Non Invasive Ventilation (BiPAP, CPAP, or high-flow nasal oxygen)	4035	619	283	336	528	242	286	No data	No data	No data	No data	✕	No data	No data	No data	✕	No data	No data	No data	✓	70 *	No data	No data	✕	No data	No data	No data	✕	No data	No data	No data	✕	No data	No data	No data	✕	No data	No data	No data	✕	No data	No data	No data	✕	No data
Bertaina 2020	Prospective cohort	Multi-country	SARS-CoV2	Non Invasive Mechanical Ventilation	1933	106	81	25	390	147	243	62	36	26	No data	✕	No data	No data	No data	✕	No data	No data	No data	✓	71 (58-80) *	67 (57-73) *	70 (58-79) *	✕	No data	No data	No data	✕	No data	No data	No data	✕	471/1721 (27.4%)	113/338 (33.4%)	28/97 (28.9%)	✓	1299/1898 (68.4%)	87/105 (82.9%)	276/377 (73.2%)	✓	Corticosteroids = 555/1869 (29.7%) Chloroquine = 1594/1893 (84.2%)	Corticosteroids = 43/96 (44.9%) Chloroquine = 91/104 (87.5%)	Corticosteroids = 161/370 (43.5%) Chloroquine = 311/372 (83.6%)	✓	1070/1924 (55.6%)
Brink 2012	Prospective cohort	Sweden	H1N1	Continuous Positive Airway Pressure	110	26	3	23	67	17	58	45	13	32	RR= 1.2	✓	84 (58–115) *	80 (40–108) *	86 (63–116) *	✕	No data	No data	No data	✓	49 (34–58) *	52 (38–58) *	49 (38–59) *	✕	No data	No data	No data	✕	No data	No data	No data	✓	30% (31/104)	36% (9/25)	29% (18/63)	✓	92% (99/107)	96% (24/25)	94% (61/65)	✓	52% (55/105)	54% (14/26)	56% (35/62)	✕	No data
Buddharaju 2021	Abstract congress	USA	SARS-CoV2	Non Invasive Ventilation (no specified)	58	35	16	19	23	4	19	No data	No data	No data	OR = 0.24	✕	No data	No data	No data	✕	No data	No data	No data	✓	70 (63-79) *	No data	No data	✕	No data	No data	No data	✕	No data	No data	No data	✕	No data	No data	No data	✕	No data	No data	No data	✕	No data	No data	No data	✓	36 (62%)
Castro 2022	Retrospective cohort	Spain	SARS-CoV2	High Flow Nasal Canula	185	101	26	75	84	12	72	52	12	40	RR = 0.72	✓	144 (70)	127 (55)	148 [64]	✕	No data	No data	No data	✓	64 (14)	64 (14)	Failure = 66 (12) Success = 64 (19)	✕	No data	No data	No data	✓	No data	No data	Failure = 4,25 (3,81) Success = 6,22 (3,98)	✓	69 (30%)	45 (46%)	Failure = 16 (27%) Success = 8 (25%)	✕	No data	No data	No data	✕	No data	No data	No data	✓	112 (49%)
Chang 2022	Abstract congress	USA	SARS-CoV2	Non Invasive Ventilation (BiPAP, CPAP, or high-flow nasal oxygen)	633	235	87	148	398	96	302	No data	No data	No data	No data	✕	No data	No data	No data	✕	No data	No data	No data	✓	70 *	No data	No data	✕	No data	No data	No data	✕	No data	No data	No data	✕	No data	No data	No data	✕	No data	No data	No data	✕	No data	No data	No data	✕	No data
Chowdhury 2021	Abstract congress	USA	SARS-CoV2	High Flow Nasal Canula	174	49	18	31	125	23	102	No data	No data	No data	No data	✕	No data	No data	No data	✕	No data	No data	No data	✕	No data	No data	No data	✕	No data	No data	No data	✕	No data	No data	No data	✓	No data	29 (59%)	57 (45%)	✕	No data	No data	No data	✕	No data	No data	No data	✕	No data
Domenico 2021	Retrospective cohort	Italy	SARS-CoV2	Continuous Positive Airway Pressure	310	13	10	3	90	48	32	36	17	19	No data	✕	No data	194.091 [29.81] *	CPAP only = 247.875 [16.73] * DNI/CPAP = 185.783 [19.63] * CPAP Failure = 202.828 [16.88] *	✕	No data	No data	No data	✓	No data	56.231 [3.444]	58.444 [2.799]	✕	No data	No data	No data	✕	No data	No data	No data	✕	No data	No data	No data	✕	No data	No data	No data	✕	No data	No data	No data	✕	No data
Duca 2020 (A)	Retrospective cohort	Italy	SARS-CoV2	Non Invasive Mechanical Ventilation	85	7	7	0	7	4	3	no data	no data	no data	No data	✓	128 (85 - 168) *	76 (60–177) *	87 (53 - 120) *	✓	Mild ARDS = 16(20.5%) Moderate ARDS = 39 (50%) Severe ARDS = 23 (29.5%)	Mild ARDS = 1 (16.7 %) Moderate ARDS = 1 (16.7 %) Severe ARDS = 4 (66.7%)	Mild ARDS = 0 (0 %) Moderate ARDS = 3 (50 %) Severe ARDS = 3 (50 %)	✓	70 (62 -79) *	64 (62–72) *	72(59–80) *	✕	No data	No data	No data	✕	No data	No data	No data	✕	No data	No data	No data	✕	No data	No data	No data	✕	No data	No data	No data	✓	46 (54.1%)
Duca 2020 (B)	Retrospective cohort	Italy	SARS-CoV2	Continuous Positive Airway Pressure	85	7	7	0	71	54	17	26	15	9	No data	✓	128 (85 - 168) *	76 (60–177) *	131 (97 - 190)	✓	Mild ARDS = 16(20.5%) Moderate ARDS = 39 (50%) Severe ARDS = 23 (29.5%)	Mild ARDS = 1 (16.7 %) Moderate ARDS = 1 (16.7 %) Severe ARDS = 4 (66.7%)	Mild ARDS = 15 (22.7 %) Moderate ARDS = 35 (53 %) Severe ARDS = 16 (24.2 %)	✓	70 (62 -79) *	64 (62–72) *	70 (62–79) *	✕	No data	No data	No data	✕	No data	No data	No data	✕	No data	No data	No data	✕	No data	No data	No data	✕	No data	No data	No data	✓	46 (54.1%)
Eswarappa 2021	Abstract congress	UK	SARS-CoV2	Continuous Positive Airway Pressure	295	80	38	42	215	74	141	31	20	11	No data	✕	No data	No data	No data	✕	No data	No data	No data	✕	No data	No data	No data	✕	No data	No data	No data	✕	No data	No data	No data	✕	No data	No data	No data	✕	No data	No data	No data	✕	No data	No data	No data	✕	No data
Flaatten 2021	Abstract congress	Norway	SARS-CoV2	Non Invasive Ventilation (no specified)	3383	1777	752	1025	690	292	398	331	108	223	No data	✕	No data	No data	No data	✕	No data	No data	No data	✓	No data	75.4	NIV to MV = 75.6 NIV only = 77.3	✓	No data	6.8	NIV to MV = 5.6 NIV only = 4.3	✕	No data	No data	No data	✕	No data	No data	No data	✕	No data	No data	No data	✕	No data	No data	No data	✕	No data
Forrest 2021	Retrospective cohort	Germany	SARS-CoV2	Non Invasive Ventilation (no specified)	688	154	128	26	534	171	363	No data	No data	No data	OR = 0.3	✕	No data	No data	No data	✕	No data	No data	No data	✕	No data	68 (13)	67 (16)	✕	No data	No data	No data	✕	No data	No data	No data	✕	No data	No data	No data	✓	No data	41 (27%)	75 (14%)	✓	No data	Hydroxychloroquine = 144 (94%) Corticosteroids = 4 (3%)	Hydroxychloroquine = 465 (87%) Corticosteroids = 15 (3%)	✓	No data
Garcia 2021 (A)	Prospective cohort	Switzerland	SARS-CoV2	Non Invasive Mechanical Ventilation	266	92	23	69	87	32	55	43	16	27	HR = 2,97	✓	123 [92, 167] *	123 [90, 165] *	135 [97, 168] *	✕	No data	No data	No data	✓	63 [55, 72] *	62 [55, 70] *	66 [55, 76] *	✓	7 [5, 8]	7 [6, 8]	6 [4, 7]	✕	No data	No data	No data	✕	No data	No data	No data	✕	No data	No data	No data	✓	Corticosteroids = 50 (21%)	Corticosteroids = 14 (15%)	Corticosteroids = 12 (28%)	✕	No data
Garcia 2021 (B)	Prospective cohort	Switzerland	SARS-CoV2	High Flow Nasal Canula	266	92	23	69	87	17	70	45	14	31	No data	✓	123 [92, 167] *	123 [90, 165] *	126 [79, 169] *	✕	No data	No data	No data	✓	63 [55, 72] *	62 [55, 70] *	63 [55, 74] *	✓	7 [5, 8]	7 [6, 8]	6 [3, 7]	✕	No data	No data	No data	✕	No data	No data	No data	✕	No data	No data	No data	✓	Corticosteroids = 50 (21%)	Corticosteroids = 14 (15%)	Corticosteroids = 13 (29%)	✕	No data
Hamouri 2021	Case-Control	Jordan	SARS-CoV2	Non Invasive Ventilation (BiPAP or CPAP)	239	112	110	2	127	100	27	No data	No data	No data	No data	✕	No data	No data	No data	✕	No data	No data	No data	✓	No data	67.7 (14.4)	64.7 (12.8)	✕	No data	No data	No data	✕	No data	No data	No data	✓	No data	40 (35.7%)	44 (34.6%)	✕	No data	No data	No data	✕	No data	No data	No data	✓	No data
Hernandez 2020	Retrospective cohort	USA	SARS-CoV2	High Flow Nasal Canula	206	97	39	58	109	24	54	78	24	54	No data	✓	148 (111–205) *	No data	No data	✓	> 300 = 16 (9.4%) 201–300 = 28 (16.4%) 101–200 = 92 (53.8%) ≤ 100 = 35 (20.5%)	No data	No data	✕	66 (56–75) *	No data	62 [55-73] * Failure = 65 [56-75] * Success = 62 [47-67] *	✓	No data	No data	7.0 [5.0-10.0] Failure = 9.0 [7.0-11.0] Success = 3.0 [2.0-5.0]	✕	No data	No data	No data	✕	No data	No data	No data	✕	No data	No data	No data	✕	No data	No data	No data	✕	77 (44.0%)
Hesselle 2022	Retrospective cohort	Germany	SARS-CoV2	Non Invasive Ventilation (no specified)	840	492	202	290	87	34	53	No data	No data	No data	No data	✕	No data	No data	No data	✕	No data	No data	No data	✕	No data	No data	No data	✕	No data	No data	No data	✕	No data	No data	No data	✕	No data	No data	No data	✕	No data	No data	No data	✕	No data	No data	No data	✕	No data
Hua 2020	Retrospective cohort	China	SARS-CoV2	Non Invasive Ventilation (BiPAP, CPAP, or high-flow nasal oxygen)	265	113	104	9	152	62	90	No data	No data	No data	No data	✕	No data	No data	No data	✕	No data	No data	No data	✓	68 ± 13	67 ± 13	71 ± 10	✓	4.2 ± 3.1	6.0 ± 3.0	5.5 ± 2.7	✕	No data	No data	No data	✕	No data	No data	No data	✕	No data	No data	No data	✕	No data	No data	No data	✓	240 (51.4%)
Iftikhar 2021	Abstract congress	UK	SARS-CoV2	Continuous Positive Airway Pressure	130	34	13	21	95	30	65	24	9	15	RR = 0,76	✕	No data	No data	No data	✕	No data	No data	No data	✓	No data	58.8 (SD 13.2)	CPAP only = 61.7 (SD 11.5) CPAP + MIV = 56 (SD 12.8)	✕	No data	No data	No data	✕	No data	No data	No data	✓	No data	15 (44%)	CPAP only = 27 (38%) CPAP + MIV = 7 (29%)	✕	No data	No data	No data	✕	No data	No data	No data	✓	No data
Jamil 2021	Retrospective cohort	Pakistan	SARS-CoV2	Non Invasive Mechanical Ventilation	219	33	24	9	28	14	14	No data	No data	No data	HR = 0,25	✓	No data	323.69 ± 134.58	373.81 ± 192.77	✕	No data	No data	No data	✓	54.26 ± 17.04	57.06 ±12.63	53.75 ± 18.10	✕	No data	No data	No data	✕	No data	No data	No data	✕	No data	No data	No data	✕	No data	No data	No data	✕	No data	No data	No data	✕	No data
Keith 2020	On trial / not recruiting	USA	SARS-CoV2	Non Invasive Mechanical Ventilation	No data	No data	No data	No data	No data	No data	No data	No data	No data	No data	No data	✕	No data	No data	No data	✕	No data	No data	No data	✕	No data	No data	No data	✕	No data	No data	No data	✕	No data	No data	No data	✕	No data	No data	No data	✕	No data	No data	No data	✕	No data	No data	No data	✕	No data
Lee 2020	Retrospective cohort	South Korea	SARS-CoV2	High Flow Nasal Canula	47	23	13	10	24	8	16	16	7	9	No data	✓	No data	86 (69–123) *	144 (70–206) * Failure = 120 (62–188) *	✕	No data	No data	No data	✓	No data	72 (64–76)	69 (60–78) * Failure = 66 (59–77) *	✓	No data	3 (2–7) *	2 (2–4) * Failure = 3 (2–4) *	✕	No data	No data	No data	✕	No data	No data	No data	✓	No data	Lopinavir-ritonavir 20 (87.0%) Darunavir–cobicistat 3 (13.0%)	Lopinavir-ritonavir 16 (66.7%) Darunavir–cobicistat 7 (29.2%)	✓	No data	Hydroxychloroquine 20 (87.0%) Glucocorticoid 18 (78.3%)	Hydroxychloroquine ) 22 (91.7%) Glucocorticoid 19 (79.2%)	✓	No data
Masclans 2013	Prospective cohort	Spain	H1N1	Non Invasive Mechanical Ventilation	485	312	75	237	177	28	149	105	28	77	No data	✕	No data	No data	No data	✕	No data	No data	No data	✓	No data	43 (32–52) *	All = 44 (33–53) * Successful = 45 (34–53) * Failure = 44 (32–53) *	✓	No data	6 (4–9) *	All = 4 (3–7) * Successful = 6 (4–8) * Failure = 4 (3–4) *	✕	No data	No data	No data	✕	No data	No data	No data	✓	No data	all patients receive antiviral data in days : 17 5 (3–6)	all patients receive antiviral data in days All = 4 (2–6) Successful = 4 (2–6) Failure = 4 (2–6)	✓	No data	129 (41.4 %)	All = 77 (43.5 %) Successful = 26 (36.7 %) Failure = 105 (48.5 %)	✕	No data
Mellado-Artigas 2021 (A)	Prospective cohort	Spain	SARS-CoV2	High Flow Nasal Canula	122	61	13	48	61	9	52	21	6	15	OR = 0,64	✓	No data	117 (51)	121 (49)	✕	No data	No data	No data	✓	No data	61 (11)	62 (11)	✓	No data	5 [3–7] *	4 [4–7] *	✓	No data	4.4 [3.4–6.4]	5 [4–6.2]	✕	No data	No data	No data	✕	No data	No data	No data	✕	No data	No data	No data	✕	No data
Myers 2023	Retrospective cohort	USA	SARS-CoV2	Non Invasive Ventilation (BiPAP, CPAP)	5758	2965	1777	1188	2793	539	2254	No data	No data	No data	No data	✕	No data	No data	No data	✕	No data	No data	No data	✓	61.6 ± 14.1	62.4 ± 12.7	60.8 ± 15.3	✕	No data	No data	No data	✕	No data	No data	No data	✓	1752 (30.4%)	863 (30.9%)	889 (30.0%)	✕	No data	No data	No data	✕	No data	No data	No data	✕	No data
Mellado-Artigas 2021 (B)	Prospective cohort	Spain	SARS-CoV2	High Flow Nasal Canula	468	251	86	165	95	11	84	No data	No data	No data	No data	✓	No data	121.2 (58.0)	122.7 (48.5)	✕	No data	No data	No data	✓	No data	62.3 (10.9)	60.6 (12.7)	✓	No data	7 (5-8) *	4 (3-5) *	✓	No data	4 (3.2-6) *	5.1 (4.1-6.6) *	✕	No data	No data	No data	✕	No data	No data	No data	✕	No data	No data	No data	✕	No data
Mourisco 2022	Abstract congress	Portugal	SARS-CoV2	Non Invasive Ventilation (BiPAP, CPAP, or high-flow nasal oxygen)	149	47	13	34	102	25	77	No data	No data	No data	No data	✓	No data	99 (52) *	104 (66) *	✕	No data	No data	No data	✓	No data	70 (15) *	65 (15) *	✕	No data	No data	No data	✕	No data	No data	No data	✕	No data	No data	No data	✕	No data	No data	No data	✕	No data	No data	No data	✕	No data
Mukhtar 2020	Prospective cohort	Egipt	SARS-CoV2	Non Invasive Mechanical Ventilation	39	9	7	2	30	3	27	9	No data	No data	No data	✓	190 (123-247) *	175 (118-205) *	170 (112-224) *	✕	No data	No data	No data	✓	59 (14)	65 (14)	59 (14)	✕	No data	No data	No data	✕	No data	No data	No data	✓	9 (16%)	5 (55%)	1 (3%)	✕	No data	No data	No data	✕	No data	No data	No data	✓	31 (56%)
Napolitani 2021	Abstract congress	Italy	SARS-CoV2	Continuous Positive Airway Pressure	66	44	26	18	22	11	11	No data	No data	No data	No data	✕	No data	No data	No data	✕	No data	No data	No data	✕	No data	No data	No data	✕	No data	No data	No data	✕	No data	No data	No data	✕	No data	No data	No data	✕	No data	No data	No data	✕	No data	No data	No data	✕	No data
Pasin 2022	Prospective cohort	Italy	SARS-CoV2	Continuous Positive Airway Pressure	282	141	51	90	141	31	110	89	26	63	No data	✓	No data	114.00 (74.5–195.83)	120.71 (83.8–181.17)	✕	No data	No data	No data	✓	No data	68 (58–75) *	66 (57–73) *	✓	No data	4 (3–5) *	4 (3–5) *	✕	No data	No data	No data	✕	No data	No data	No data	✕	No data	No data	No data	✕	No data	No data	No data	✕	No data
Pia 2021	Retrospective cohort	USA	SARS-CoV2	Non Invasive Ventilation (BiPAP or CPAP)	222	91	75	16	131	97	34	44	37	7	OR = 0,44 NIV-Only = 0,30 NIV-intubation = 1,39	✕	No data	No data	No data	✕	No data	No data	No data	✓	No data	67 (60–76) *	NIV-Only = 67 (65–82) * NIV-intubation = 69 (58–75) *	✕	No data	No data	No data	✕	No data	No data	No data	✕	No data	No data	No data	✕	No data	No data	No data	✕	No data	No data	No data	✓	No data
Polok 2022	Prospective cohort	Multi-country	SARS-CoV2	Non Invasive Mechanical Ventilation	3074	1876	885	991	630	301	329	470	No data	No data	No data	✕	No data	No data	No data	✕	No data	No data	No data	✓	75.7 (4.6)	75.1 (4.2)	76.8 (4.9) Failure = 76.5 (4.8) Success = 76.9 (5.0)	✓	5.0 (3.0, 8.0)	7.00 (4.00, 8.00)	4.00 (3.00, 6.00) Failure = 4.0 (3.0, 7.0) Success = 3.0 (2.0, 5.0)	✕	No data	No data	No data	✕	No data	No data	No data	✕	No data	No data	No data	✓	Steroids = 2058 (68.6%)	steroids = 1239 (67.6%)	steroids = 467 (77.3%) Failure = 360 (79.5%) Success = 106 (70.7%)	✓	2028 (66.2%)
Rajdev 2021	Retrospective cohort	USA	SARS-CoV2	Non Invasive Ventilation (BiPAP, CPAP, or high-flow nasal oxygen)	353	121	16	117	232	4	216	No data	No data	No data	No data	✕	No data	No data	No data	✕	No data	No data	No data	✓	63 + 11	No data	No data	✕	No data	No data	No data	✕	No data	No data	No data	✕	No data	No data	No data	✕	No data	No data	No data	✕	No data	No data	No data	✕	No data
Rama-Maceiras 2021	Prospective cohort	Spain	SARS-CoV2	Non Invasive Ventilation (BiPAP, CPAP, or high-flow nasal oxygen)	237	123	31	92	214	25	189	110	25	85	No data	✕	No data	No data	No data	✕	No data	No data	No data	✕	No data	No data	No data	✕	No data	No data	No data	✕	No data	No data	No data	✕	No data	No data	No data	✕	No data	No data	No data	✕	No data	No data	No data	✕	No data
Rello 2012	Prospective cohort	Spain	H1N1	High Flow Nasal Canula	30	10	2	8	20	3	17	10	3	9	No data	✓	No data	No data	Failure = 73 (56-81) Success = 135 (84-210)	✕	No data	No data	No data	✓	43 (33-53) *	50 [44-56] *	37 [29-47] *	✓	4 (3-5.75) *	8 [4-12] *	3 [3-5] *	✕	No data	No data	No data	✕	No data	No data	No data	✕	No data	No data	No data	✕	No data	No data	No data	✕	No data
Reyes 2022 (A)	Prospective cohort	Multi-country	SARS-CoV2	Non Invasive Mechanical Ventilation	66565	14197	5263	8934	24112	9177	14935	6749	3263	3486	No data	✕	No data	No data	No data	✕	No data	No data	No data	✕	No data	No data	No data	✕	No data	No data	No data	✕	No data	No data	No data	✓	15190 (22.8%)	1721 (12.1%)	6521 (27.0 %)	✕	No data	No data	No data	✓	Corticoids = 40810 (61.3%)	Corticoids = 8181 (57.6%)	Corticoids = 17043 (70.7%)	✓	27521 (41.3%)
Reyes 2022 (B)	Prospective cohort	Multi-country	SARS-CoV2	High Flow Nasal Canula	66565	14197	5263	8934	28256	9581	18675	3538	1488	2050	No data	✕	No data	No data	No data	✕	No data	No data	No data	✕	No data	No data	No data	✕	No data	No data	No data	✕	No data	No data	No data	✓	15190 (22.8%)	1721 (12.1%)	6948 (24.6 %)	✕	No data	No data	No data	✓	Corticoids = 40810 (61.3%)	Corticoids = 8181 (57.6%)	Corticoids = 15586 (55.2%)	✓	27521 (41.3%)
Ríos 2009	Prospective cohort	Argentina	H1N1	Non Invasive Mechanical Ventilation	178	129	66	63	49	19	30	46	no data	no data	No data	✓	136 (85 to 204) *	129 (70 to 173) *	141 (92 to 217) *	✕	No data	No data	No data	✓	44 ± 15	44 ± 15	40 ± 16	✕	No data	No data	No data	✕	No data	No data	No data	✕	No data	No data	No data	✓	174 (98%)	No data	No data	✓	75 (42%)	3/49 (6%)	26/129 (20%)	✕	No data
Rizwan 2022	Retrospective cohort	Pakistan	SARS-CoV2	Non Invasive Ventilation (BiPAP, CPAP, or high-flow nasal oxygen)	74	30	28	2	44	28	16	No data	No data	No data	No data	✕	No data	No data	No data	✓	Mild = 17 (22.97%) Moderate = 16 (21.62%) Severe = 41 (55.40%)	No data	No data	✓	No data	No data	No data	✕	No data	No data	No data	✕	No data	No data	No data	✕	No data	No data	No data	✕	No data	No data	No data	✕	No data	No data	No data	✕	No data
Rocans 2022	Retrospective cohort	Latvia	SARS-CoV2	Continuous Positive Airway Pressure	530	156	117	39	374	255	120	235	213	22	No data	✕	No data	No data	No data	✕	No data	No data	No data	✓	63.0 (62.1–63.1) *	tracheal tube = 65.0 (63.5–66.5) * tracheostomy = 60.1 (57.5–62.8) *	63.0 (61.0–65.4) *	✕	No data	No data	No data	✕	No data	No data	No data	✕	No data	No data	No data	✕	No data	No data	No data	✕	No data	No data	No data	✕	No data
Rodríguez 2017	Prospective cohort	Spain	Influenza	Non Invasive Mechanical Ventilation	1898	1092	342	750	806	198	608	458	176	282	No data	✕	No data	No data	No data	✕	No data	No data	No data	✓	No data	51 (39–62)	NIV Failure 53 (42–65) NIV Success = 58 (47–68)	✓	No data	7 (5–10)	Failure = 7 (4–9) Succes = 4 (3–6)	✕	No data	No data	No data	✕	No data	No data	No data	✕	No data	No data	No data	✕	No data	No data	No data	✕	No data
Sivaloganathan 2020	Prospective cohort	UK	SARS-CoV2	Non Invasive Mechanical Ventilation	52	21	6	15	82	23	46	27	3	24	No data	✕	No data	No data	No data	✕	No data	No data	No data	✓	No data	61 (18–65)	Only NIV = 50 (45–60) NIV + IMV = 57 (50–64) NIV ceiling = 66 (54–72)	✓	No data	6 (4–8)	Only NIV = 3 (4–3) NIV + IMV = 4 (3–6) NIV ceiling = 5 (4.5–6)	✕	No data	No data	No data	✕	No data	No data	No data	✕	No data	No data	No data	✕	No data	No data	No data	✕	No data
Wang 2020	Retrospective cohort	China	SARS-CoV2	Non Invasive Mechanical Ventilation	141	50	25	25	91	19	62	31	No data	No data	HR = 0,33	✓	210.9 (77.4-263.1) *	108.7 (58.6-219.0) *	261.4 (175.6-287.1) *	✓	<200 = 27 (26.5%） 200-300 = 48 (47.1%） >300 = 27 (26.5%）	<200 = 15（38.5 %) 200-300 = 16（41.0 %) >300 = 8（20.5 %)	<200 = 12（19.0 %) 200-300 = 32（50.8 %) >300 = 19（30.2 %)	✓	64 (55–70) *	No data	No data	✕	No data	No data	No data	✕	No data	No data	No data	✕	No data	No data	No data	✕	No data	No data	No data	✕	No data	No data	No data	✕	No data
Woo 2020	On trial / withdraw	USA	SARS-CoV2	Splitter ventilator	No data	No data	No data	No data	No data	No data	No data	No data	No data	No data	No data	✕	No data	No data	No data	✕	No data	No data	No data	✕	No data	No data	No data	✕	No data	No data	No data	✕	No data	No data	No data	✕	No data	No data	No data	✕	No data	No data	No data	✕	No data	No data	No data	✕	No data
Yam 2005	Prospective cohort	China	SARS-CoV1	Non Invasive Mechanical Ventilation	493	451	113	339	42	3	39	21	No data	No data	OR =0.23	✕	No data	No data	No data	✕	No data	No data	No data	✕	No data	44	47	✕	No data	No data	No data	✕	No data	No data	No data	✕	No data	No data	No data	✕	No data	No data	No data	✕	No data	No data	No data	✕	No data
Yamamoto 2022 (A)	Abstract congress	Japan	SARS-CoV2	Non Invasive Mechanical Ventilation	1387	1139	263	876	248	25	223	No data	No data	No data	No data	✕	No data	No data	No data	✕	No data	No data	No data	✕	No data	No data	No data	✕	No data	No data	No data	✕	No data	No data	No data	✕	No data	No data	No data	✕	No data	No data	No data	✕	No data	No data	No data	✕	No data
Yamamoto 2022 (B)	Abstract congress	Japan	SARS-CoV2	High Flow Nasal Canula	2211	1139	263	876	1072	69	1141	No data	No data	No data	No data	✕	No data	No data	No data	✕	No data	No data	No data	✕	No data	No data	No data	✕	No data	No data	No data	✕	No data	No data	No data	✕	No data	No data	No data	✕	No data	No data	No data	✕	No data	No data	No data	✕	No data
Zheng 2020	Retrospective cohort	China	SARS-CoV2	High Flow Nasal Canula	34	15	0	15	19	0	19	No data	No data	No data	No data	✕	No data	No data	No data	✕	No data	No data	No data	✓	66 (58, 76) *	71 (60, 83) *	66 (51, 72) *	✕	No data	No data	No data	✕	No data	No data	No data	✕	No data	No data	No data	✓	33 (97.1%)	15 (100.0%)	18 (94.7%)	✓	33 (97.1%)	15 (100.0%)	18 (94.7%)	✓	22 (64.7%)
[truncated: 15 more columns]
