# Supplementary material for: Noninvasive oxygenation and ventilation strategies for viral acute respiratory failure: a comprehensive systematic review and meta-analysis
Source: Syst Rev. 2025 Feb 4;14:33. doi: 10.1186/s13643-025-02775-6 (PMC11792210; doi:10.1186/s13643-025-02775-6)
Supplement: Supplementary file 2 — Additional file 2: Table S2 can be found at TableS2. [file 13643_2025_2775_MOESM2_ESM.xlsx]

## Sheet: Hoja1
	Selection				Comparability		Outcome
Cohort Study	Representativeness of exposed cohort	Selection of nonexposed cohort	Ascertainment of exposure	Demonstration that outcome of interest was not present at start of study	Adjust for the most important risk factors	Adjust for other risk factors	Assessment of outcome	Follow-up length	Loss to follow-up rate	Total score
Non Invasive Ventilation (BiPAP, CPAP, or high-flow nasal oxygen combine)
Rama-Maceiras 2021	☆	☆	☆	☆	-	-	☆	☆	☆	7
Berenguer 2020	☆	☆	☆	☆	-	-	☆	☆	☆	7
Asghar 2020	☆	☆	☆	☆	-	-	☆	☆	☆	7
Forrest 2021	☆	☆	☆	☆	☆	☆	☆	☆	☆	8
Pia 2021	☆	☆	☆	☆	☆	☆	☆	☆	☆	9
Hesselle 2022	☆	☆	☆	☆	-	-	☆	☆	☆	7
Rizwan 2022	☆	☆	☆	☆	-	-	☆	☆	☆	7
Hua 2020	☆	☆	☆	☆	☆	☆	☆	☆	☆	9
Rajdev 2021	☆	☆	☆	☆	-	-	☆	☆	☆	7
Non Invasive Mechanical Ventilation
Río 2011	☆	☆	☆	☆	☆	☆	☆	☆	☆	9
Rodríguez 2017	☆	☆	☆	☆	☆	-	☆	☆	☆	8
Alraddadi 2019	☆	☆	☆	☆	☆	☆	☆	☆	☆	9
Duca 2020	☆	☆	☆	☆	☆	☆	☆	☆	☆	9
Sivaloganathan 2020	☆	☆	☆	☆	☆	-	☆	☆	☆	8
Polok 2022	☆	☆	☆	☆	☆	☆	☆	☆	☆	9
Wang 2020	☆	☆	☆	☆	-	-	☆	☆	☆	7
Mukhtar 2020	☆	☆	☆	☆	☆	☆	☆	☆	☆	9
Masclans 2013	☆	☆	☆	☆	☆	☆	☆	☆	☆	9
Reyes 2022	☆	☆	☆	☆	-	-	☆	☆	☆	7
Bertaina 2020	☆	☆	☆	☆	☆	☆	☆	☆	☆	9
Garcia 2021	☆	☆	☆	☆	☆	☆	☆	☆	☆	9
Yam 2005	☆	☆	☆	☆	-	-	☆	☆	☆	7
Jamil 2021	-	☆	☆	☆	☆	-	☆	☆	☆	6
Baqi 2021	☆	☆	☆	☆	-	-	☆	☆	☆	7
High Flow Nasal Canula
Hernandez 2020	☆	☆	☆	☆	-	-	☆	☆	☆	7
Castro 2022	☆	☆	☆	☆	☆	☆	☆	☆	☆	9
Baqi 2021	☆	☆	☆	☆	-	-	☆	☆	☆	7
Lee 2020	☆	☆	☆	☆	☆	☆	☆	☆	☆	9
Rello 2012	☆	☆	☆	☆	-	-	☆	☆	☆	7
Reyes 2022	☆	☆	☆	☆	-	-	☆	☆	☆	7
Zheng 2020	☆	☆	☆	☆	-	☆	☆	☆	☆	8
Mellado-Artigas 2021	☆	-	☆	☆	☆	-	☆	☆	☆	7
Garcia 2021	☆	☆	☆	☆	☆	☆	☆	☆	☆	9
Continuous Positive Airway Pressure
Duca 2020	☆	☆	☆	☆	☆	☆	☆	☆	☆	9
Pasin 2022	☆	☆	☆	☆	☆	☆	☆	☆	☆	9
Domenico 2020	-	☆	☆	☆	-	-	☆	☆	☆	6
Rocans 2022	☆	☆	☆	☆	-	☆	☆	☆	☆	8
Brink 2012	☆	☆	☆	☆	☆	-	☆	☆	☆	8
Continuous Positive Airway Pressure
	Selection				Comparability	Exposure
Case control Study	Is the case definition adequate?	Representativeness of the cases	Selection of Controls	Definition of Controls	Comparability of cases and controls on the basis of the design or analysis	Ascertainment of exposure	Same method of ascertainment for cases and controls	Non-Response rate	Total score
Shadi Hamouri 2020	☆	☆	☆	☆	☆	☆	☆	☆	8

## Sheet: Hoja2
Non randomize study	Bias due to Confounding	Bias in Selection of participants in the study	Bias in Classification of interventions	Bias in deviations from intended interventions	Follow-up length	Bias in measurement of outcomes	Follow-up length	Bias in selection of the reported results
Non Invasive Ventilation (BiPAP, CPAP, or high-flow nasal oxygen combine)
Rama-Maceiras 2021	(-) no adjustment	(+) all patients from UCI who have SARS-CoV2 and evolve to acute respiratory failure	(+) all patients ventilation intervention is know	(+) No deviation of the intervention	(+) Follow up until death or until discharge from ICU, no loss follow up and no missing data informed	(+) outcome by reference to secure records	(+) Follow up until death or until discharge from ICU, no loss follow up and no missing data informed	(+) report mortality regardless of the effectiveness of ventilation
Berenguer 2020	(-) no adjustment	(+) all patients from UCI who have SARS-CoV2 and evolve to acute respiratory failure	(+) all patients ventilation intervention is know	(+) No deviation of the intervention	(+) Follow up until death or until discharge from ICU, no loss follow up and no missing data informed	(+) outcome by reference to secure records	(+) Follow up until death or until discharge from ICU, no loss follow up and no missing data informed	(+) report mortality regardless of the effectiveness of ventilation
Asghar 2020	only adjusted by biochemistry with many statistical differences, and no cormorbilities adjustment	(+) all patients from UCI who have SARS-CoV2 and evolve to acute respiratory failure	(+) all patients ventilation intervention is know	(+) No deviation of the intervention	(+) Follow up until death or until discharge from ICU, no loss follow up and no missing data informed	(+) outcome by reference to secure records	(+) Follow up until death or until discharge from ICU, no loss follow up and no missing data informed	(+) report mortality regardless of the effectiveness of ventilation
Forrest 2021	(+) adjusted,by Age, Coronary artery disease and chronic obstructive pulmonary disease, with no statistical differences	(+) all patients from UCI who have influenza and evolve to acute respiratory failure	(+) all patients ventilation intervention is know	(+) No deviation of the intervention	(+) Follow up until death or until discharge from ICU, no loss follow up and no missing data informed	(+) outcome by reference to secure records	(+) Follow up until death or until discharge from ICU, no loss follow up and no missing data informed	(+) report mortality regardless of the effectiveness of ventilation
Meyers 2023	(-) no adjustment	(+) all patients from UCI who have SARS-CoV2 and evolve to acute respiratory failure	(+) all patients ventilation intervention is know	(+) No deviation of the intervention	(+) Follow up until death or until discharge from ICU, no loss follow up and no missing data informed	(+) outcome by reference to secure records	(+) Follow up until death or until discharge from ICU, no loss follow up and no missing data informed	(+) report mortality regardless of the effectiveness of ventilation
Pia 2021	(+) adjusted by Age, SOFA, obesity, asthma, chronic heart failure and chronic obstructive pulmonary disease, with no statistical differences	(+) all patients from UCI who have SARS-CoV2 and evolve to acute respiratory failure	(+) all patients ventilation intervention is know	(+) No deviation of the intervention	(+) Follow up until death or until discharge from ICU, no loss follow up and no missing data informed	(+) outcome by reference to secure records	(+) Follow up until death or until discharge from ICU, no loss follow up and no missing data informed	(+) report mortality regardless of the effectiveness of ventilation
Hesselle 2022	(-) no adjustment	(+) all patients from UCI who have SARS-CoV2 and evolve to acute respiratory failure	(+) all patients ventilation intervention is know	(+) No deviation of the intervention	(+) Follow up until death or until discharge from ICU, no loss follow up and no missing data informed	(+) outcome by reference to secure records	(+) Follow up until death or until discharge from ICU, no loss follow up and no missing data informed	(+) report mortality regardless of the effectiveness of ventilation
Hua 2020	(+) adjusted by Age, SOFA, obesity, asthma, chronic heart failure and chronic obstructive pulmonary disease, with no statistical differences	(+) all patients from UCI who have SARS-CoV2 and evolve to acute respiratory failure	(+) all patients ventilation intervention is know	(+) No deviation of the intervention	(+) Follow up until death or until discharge from ICU, no loss follow up and no missing data informed	(+) outcome by reference to secure records	(+) Follow up until death or until discharge from ICU, no loss follow up and no missing data informed	(+) report mortality regardless of the effectiveness of ventilation
Rizwan 2022	(+) adjusted by Age, SOFA, obesity, asthma, chronic heart failure and chronic obstructive pulmonary disease, with no statistical differences	(+) all patients from UCI who have SARS-CoV2 and evolve to acute respiratory failure	(+) all patients ventilation intervention is know	(+) No deviation of the intervention	(+) Follow up until death or until discharge from ICU, no loss follow up and no missing data informed	(+) outcome by reference to secure records	(+) Follow up until death or until discharge from ICU, no loss follow up and no missing data informed	(+) report mortality regardless of the effectiveness of ventilation
Rajdev 2021	(-) no adjustment	(+) all patients from UCI who have SARS-CoV2 and evolve to acute respiratory failure	(+) all patients ventilation intervention is know	(+) No deviation of the intervention	(+) Follow up until death or until discharge from ICU, no loss follow up and no missing data informed	(+) outcome by reference to secure records	(+) Follow up until death or until discharge from ICU, no loss follow up and no missing data informed	(+) report mortality regardless of the effectiveness of ventilation
Non Invasive Ventilation
Río 2011	(+) adjusted by Age, APACHE II, Pa/Fi, obesity, asthma, chronic heart failure and chronic obstructive pulmonary disease, obesity, asthma, chronic heart failure and chronic obstructive pulmonary disease, with no statistical differences	(+) all patients from UCI who have H1N1 and evolve to acute respiratory failure	(+) all patients ventilation intervention is know	(+) No deviation of the intervention	(+) Follow up until death or until discharge from ICU, no loss follow up and no missing data informed	(+) outcome by reference to secure records	(+) Follow up until death or until discharge from ICU, no loss follow up and no missing data informed	(+) report mortality regardless of the effectiveness of ventilation
Rodríguez 2017	(?) adjusted by Age, APACHE II, SOFA, obesity, asthma and chronic heart failure with no statistical differences. But, chronic obstructive pulmonary disease have statistical differences. No adjustment by Pa/Fi	(+) all patients from UCI who have influenza and evolve to acute respiratory failure	(+) all patients ventilation intervention is know	(+) No deviation of the intervention	(+) Follow up until death or until discharge from ICU, no loss follow up and no missing data informed	(+) outcome by reference to secure records	(+) Follow up until death or until discharge from ICU, no loss follow up and no missing data informed	(+) report mortality regardless of the effectiveness of ventilation
Alraddadi 2019	(+) adjusted by Age, Pa/Fi SOFA, many cormorbidities, biochemisty and pulmonary parameters with no statistical differences	(+) all patients from UCI who have MERS and evolve to acute respiratory failure	(+) all patients ventilation intervention is know	(+) No deviation of the intervention	(+) Follow up until death or until discharge from ICU, no loss follow up and no missing data informed	(+) outcome by reference to secure records	(+) Follow up until death or until discharge from ICU, no loss follow up and no missing data informed	(+) report mortality regardless of the effectiveness of ventilation
Duca 2020	(+) adjusted by Age Pa/Fi, hipertension, chronic heart failure and chronic obstructive pulmonary disease, with no statistical differences	(+) all patients from UCI who have SARS-CoV2 and evolve to acute respiratory failure	(+) all patients ventilation intervention is know	(+) No deviation of the intervention	(+) Follow up until death or until discharge from ICU, no loss follow up and no missing data informed	(+) outcome by reference to secure records	(+) Follow up until death or until discharge from ICU, no loss follow up and no missing data informed	(+) report mortality regardless of the effectiveness of ventilation
Sivaloganathan 2020	(?) adjusted by Age SOFA, APACHEII and biochemistry with no statistical differences, but no cormorbilities adjustment. No adjustment by Pa/Fi	(+) all patients from UCI who have SARS-CoV2 and evolve to acute respiratory failure	(+) all patients ventilation intervention is know	(+) No deviation of the intervention	(+) Follow up until death or until discharge from ICU, no loss follow up and no missing data informed	(+) outcome by reference to secure records	(+) Follow up until death or until discharge from ICU, no loss follow up and no missing data informed	(+) report mortality regardless of the effectiveness of ventilation
Polok 2022	(+) adjusted by Age, SOFA score, multiple disease, with no statistical differences	(+) all patients from UCI who have SARS-CoV2 and evolve to acute respiratory failure	(+) all patients ventilation intervention is know	(+) No deviation of the intervention	(+) Follow up until death or until discharge from ICU, no loss follow up and no missing data informed	(+) outcome by reference to secure records	(+) Follow up until death or until discharge from ICU, no loss follow up and no missing data informed	(+) report mortality regardless of the effectiveness of ventilation
Wang 2020	(-) no adjustment	(+) all patients from UCI who have SARS-CoV2 and evolve to acute respiratory failure	(+) all patients ventilation intervention is know	(+) No deviation of the intervention	(+) Follow up until death or until discharge from ICU, no loss follow up and no missing data informed	(+) outcome by reference to secure records	(+) Follow up until death or until discharge from ICU, no loss follow up and no missing data informed	(+) report mortality regardless of the effectiveness of ventilation
Mukhtar 2020	(+) adjusted by Age, APACHEII, Pa/Fi, obesity, chronic heart disease and chronic obstructive pulmonary disease, with no statistical differences	(+) all patients from UCI who have SARS-CoV2 and evolve to acute respiratory failure	(+) all patients ventilation intervention is know	(+) No deviation of the intervention	(+) Follow up until death or until discharge from ICU, no loss follow up and no missing data informed	(+) outcome by reference to secure records	(+) Follow up until death or until discharge from ICU, no loss follow up and no missing data informed	(+) report mortality regardless of the effectiveness of ventilation
Masclans 2013	(+) adjusted by Age, APACHEII, SOFA, obesity, asthma, chronic heart failure and chronic obstructive pulmonary disease, with no statistical differences	(+) all patients from UCI who have H1N1 and evolve to acute respiratory failure	(+) all patients ventilation intervention is know	(+) No deviation of the intervention	(+) Follow up until death or until discharge from ICU, no loss follow up and no missing data informed	(+) outcome by reference to secure records	(+) Follow up until death or until discharge from ICU, no loss follow up and no missing data informed	(+) report mortality regardless of the effectiveness of ventilation
Reyes 2022	(-) adjusted only by age and multiple Chronic morbidity with statistical differences.	(+) all patients from UCI who have SARS-CoV2 and evolve to acute respiratory failure	(+) all patients ventilation intervention is know	(+) No deviation of the intervention	(+) Follow up until death or until discharge from ICU, no loss follow up and no missing data informed	(+) outcome by reference to secure records	(+) Follow up until death or until discharge from ICU, no loss follow up and no missing data informed	(+) report mortality regardless of the effectiveness of ventilation
Bertaina 2020	(+) adjustment age, asthma, chronic heart failure and chronic obstructive pulmonary disease, with no statistical differences	(+) all patients from UCI who have SARS-CoV2 and evolve to acute respiratory failure	(+) all patients ventilation intervention is know	(+) No deviation of the intervention	(+) Follow up until death or until discharge from ICU, no loss follow up and no missing data informed	(+) outcome by reference to secure records	(+) Follow up until death or until discharge from ICU, no loss follow up and no missing data informed	(+) report mortality regardless of the effectiveness of ventilation
Garcia 2021	(+) adjusted by Age, SOFA, APACHEII, Pa/Fi, chronic heart failure and chronic obstructive pulmonary disease, with no statistical differences	(+) all patients from UCI who have SARS-CoV2 and evolve to acute respiratory failure	(+) all patients ventilation intervention is know	(+) No deviation of the intervention	(+) Follow up until death or until discharge from ICU, no loss follow up and no missing data informed	(+) outcome by reference to secure records	(+) Follow up until death or until discharge from ICU, no loss follow up and no missing data informed	(+) report mortality regardless of the effectiveness of ventilation
Yam 2005	adjusted only by Age	(+) all patients from UCI who have SARS-CoV1 and evolve to acute respiratory failure	(+) all patients ventilation intervention is know	(+) No deviation of the intervention	(+) Follow up until death or until discharge from ICU, no loss follow up and no missing data informed	(+) outcome by reference to secure records	(+) Follow up until death or until discharge from ICU, no loss follow up and no missing data informed	(+) report mortality regardless of the effectiveness of ventilation
Jamil 2021	(?) adjusted by Age and Pa/Fi, biochemistry but no for cormorbidities with no statistical differences	(?) patientes excluded for any chronic lung disease	(+) all patients ventilation intervention is know	(?) No clear deviation of the intervention	(+) Follow up until death or until discharge from ICU, no loss follow up and no missing data informed	(+) outcome by reference to secure records	(+) Follow up until death or until discharge from ICU, no loss follow up and no missing data informed	(+) report mortality regardless of the effectiveness of ventilation
Baqi 2021	no adjustment by intervention	(+) all patients from UCI who have SARS-CoV2 and evolve to acute respiratory failure	(+) all patients ventilation intervention is know	(+) No deviation of the intervention	(+) Follow up until death or until discharge from ICU, no loss follow up and no missing data informed	(+) outcome by reference to secure records	(+) Follow up until death or until discharge from ICU, no loss follow up and no missing data informed	(+) report mortality regardless of the effectiveness of ventilation
High Flow Nasal Canula
Hernandez 2020	(-) no adjustment	(+) all patients from UCI who have SARS-CoV2 and evolve to acute respiratory failure	(+) all patients ventilation intervention is know	(+) No deviation of the intervention	(+) Follow up until death or until discharge from ICU, no loss follow up and no missing data informed	(+) outcome by reference to secure records	(+) Follow up until death or until discharge from ICU, no loss follow up and no missing data informed	(+) report mortality regardless of the effectiveness of ventilation
Castro 2022	(+) adjusted by Age, SOFA, Pa/Fi, multiple cormorbidities and biochemistry, with no statistical differences	(+) all patients from UCI who have SARS-CoV2 and evolve to acute respiratory failure	(+) all patients ventilation intervention is know	(+) No deviation of the intervention	(+) Follow up until death or until discharge from ICU, no loss follow up and no missing data informed	(+) outcome by reference to secure records	(+) Follow up until death or until discharge from ICU, no loss follow up and no missing data informed	(+) report mortality regardless of the effectiveness of ventilation
Baqi 2021	(-) no adjustment	(+) all patients from UCI who have SARS-CoV2 and evolve to acute respiratory failure	(+) all patients ventilation intervention is know	(+) No deviation of the intervention	(+) Follow up until death or until discharge from ICU, no loss follow up and no missing data informed	(+) outcome by reference to secure records	(+) Follow up until death or until discharge from ICU, no loss follow up and no missing data informed	(+) report mortality regardless of the effectiveness of ventilation
Lee 2020	(+) adjusted by Age, SOFA, Pa/Fi, multiple cormorbidities and biochemistry, with no statistical differences	(+) all patients from UCI who have SARS-CoV2 and evolve to acute respiratory failure	(+) all patients ventilation intervention is know	(+) No deviation of the intervention	(+) Follow up until death or until discharge from ICU, no loss follow up and no missing data informed	(+) outcome by reference to secure records	(+) Follow up until death or until discharge from ICU, no loss follow up and no missing data informed	(+) report mortality regardless of the effectiveness of ventilation
Rello 2012	(-) no adjustment	(+) all patients from UCI who have H1N1 and evolve to acute respiratory failure	(+) all patients ventilation intervention is know	(+) No deviation of the intervention	(+) Follow up until death or until discharge from ICU, no loss follow up and no missing data informed	(+) outcome by reference to secure records	(+) Follow up until death or until discharge from ICU, no loss follow up and no missing data informed	(+) report mortality regardless of the effectiveness of ventilation
Reyes 2022	(-) no adjustment	(+) all patients from UCI who have SARS-CoV2 and evolve to acute respiratory failure	(+) all patients ventilation intervention is know	(+) No deviation of the intervention	(+) Follow up until death or until discharge from ICU, no loss follow up and no missing data informed	(+) outcome by reference to secure records	(+) Follow up until death or until discharge from ICU, no loss follow up and no missing data informed	(+) report mortality regardless of the effectiveness of ventilation
Zheng 2020	(-) no adjustment	(+) all patients from UCI who have SARS-CoV2 and evolve to acute respiratory failure	(+) all patients ventilation intervention is know	(?) No clear deviation of the intervention	(+) Follow up until death or until discharge from ICU, no loss follow up and no missing data informed	(+) outcome by reference to secure records	(+) Follow up until death or until discharge from ICU, no loss follow up and no missing data informed	(+) report mortality regardless of the effectiveness of ventilation
Mellado-Artigas 2021	(+) adjusted by Age, SOFA, APACHEII, Pa/Fi, biochemistry with no statistical differences, but no cormorbilities adjustment like cardiovascular or respiratory disease	(?) excluded patients intubated outside the ICU	(+) all patients ventilation intervention is know	(?) No clear deviation of the intervention	(+) Follow up until death or until discharge from ICU, no loss follow up and no missing data informed	(+) outcome by reference to secure records	(+) Follow up until death or until discharge from ICU, no loss follow up and no missing data informed	(+) report mortality regardless of the effectiveness of ventilation
Garcia 2021	(+) adjusted by Age, SOFA, APACHEII Pa/Fi, chronic heart failure and chronic obstructive pulmonary disease, with no statistical differences	(+) all patients from UCI who have SARS-CoV2 and evolve to acute respiratory failure	(+) all patients ventilation intervention is know	(+) No deviation of the intervention	(+) Follow up until death or until discharge from ICU, no loss follow up and no missing data informed	(+) outcome by reference to secure records	(+) Follow up until death or until discharge from ICU, no loss follow up and no missing data informed	(+) report mortality regardless of the effectiveness of ventilation
Continuous Positive Airway Pressure
Duca 2020	(+) adjusted by Age, Pa/Fi, hipertension, chronic heart failure and chronic obstructive pulmonary disease, with no statistical differences	(+) all patients from UCI who have SARS-CoV2 and evolve to acute respiratory failure	(+) all patients ventilation intervention is know	(+) No deviation of the intervention	(+) Follow up until death or until discharge from ICU, no loss follow up and no missing data informed	(+) outcome by reference to secure records	(+) Follow up until death or until discharge from ICU, no loss follow up and no missing data informed	(+) report mortality regardless of the effectiveness of ventilation
Pasin 2022	(+) adjusted by Age, Pa/Fi, kidney disease, miocardial infarction and chronic obstructive pulmonary disease, with no statistical differences	(+) all patients from UCI who have SARS-CoV2 and evolve to acute respiratory failure	(+) all patients ventilation intervention is know	(+) No deviation of the intervention	(+) Follow up until death or until discharge from ICU, no loss follow up and no missing data informed	(+) outcome by reference to secure records	(+) Follow up until death or until discharge from ICU, no loss follow up and no missing data informed	(+) report mortality regardless of the effectiveness of ventilation
Domenico 2020	(-) no adjustment	(?) excluded patients intubated outside the ICU	(+) all patients ventilation intervention is know	(?) No clear deviation of the intervention	(+) Follow up until death or until discharge from ICU, no loss follow up and no missing data informed	(+) outcome by reference to secure records	(+) Follow up until death or until discharge from ICU, no loss follow up and no missing data informed	(+) report mortality regardless of the effectiveness of ventilation
Rocans 2022	(?) adjusted only by age, obesity, asthma, chronic heart failure and chronic obstructive pulmonary disease, with no statistical differences	(+) all patients from UCI who have SARS-CoV2 and evolve to acute respiratory failure	(+) all patients ventilation intervention is know	(+) No deviation of the intervention	(+) Follow up until death or until discharge from ICU, no loss follow up and no missing data informed	(+) outcome by reference to secure records	(+) Follow up until death or until discharge from ICU, no loss follow up and no missing data informed	(+) report mortality regardless of the effectiveness of ventilation
Brink 2012	(+) adjusted by Age, Pa/Fi, multiple Chronic morbidity with no statistical differences. But, chronic obstructive pulmonary disease have statistical differences	(+) all patients from UCI who have H1N1 and evolve to acute respiratory failure	(+) all patients ventilation intervention is know	(+) No deviation of the intervention	(+) Follow up until death or until discharge from ICU, no loss follow up and no missing data informed	(+) outcome by reference to secure records	(+) Follow up until death or until discharge from ICU, no loss follow up and no missing data informed	(+) report mortality regardless of the effectiveness of ventilation
